# Supplementary material for: Synergistic Protective Effects of Oleaster Fruit and Sophora japonica L. Fruit Extracts Against IL-1β-Induced Inflammation in Human Chondrocytes
Source: Foods. 2025 Sep 4;14(17):3099. doi: 10.3390/foods14173099 (PMC12428578; doi:10.3390/foods14173099)
Supplement: Supplementary file 1 [file foods-14-03099-s001.zip]

Archive with 1 entries (1 files):
- foods-3821550-supplementary.pdf
